# Supplementary material for: Benefits of Exome Sequencing in Children with Suspected Isolated Hearing Loss
Source: Genes (Basel). 2021 Aug 20;12(8):1277. doi: 10.3390/genes12081277 (PMC8391342; doi:10.3390/genes12081277)
Supplement: Supplementary file 1 [file genes-12-01277-s001.zip]

Archive with 6 entries (6 files):
- Table S1 In house hearing loss gene panel-RV.pdf
- Table S2 phenotype children_RV.pdf
- Table S3 phenotype adults_RV.pdf
- Table S4 Molecular results RV final.pdf
- Table S5 Molecular results VUS-RV.pdf
- Table S6 GJB2 direct sequencing - RV.pdf
